# Supplementary material for: Elevated Serum MicroRNA Levels Associate with Absence of High-Grade Prostate Cancer in a Retrospective Cohort
Source: PLoS One. 2015 Apr 14;10(4):e0124245. doi: 10.1371/journal.pone.0124245 (PMC4396984; doi:10.1371/journal.pone.0124245)
Supplement: S1 Dataset — Ct values from RT-qPCR. (XLSX) [file pone.0124245.s001.xlsx]

## Sheet: Sheet1
Year serum collection	Disease	RNA ng/mL	total ng RNA	Let 7a	miR-24	miR-26b	miR-30c	miR-93	miR-106a	miR-223	miR-451	miR-1207-5p	miR-874	miR-1274a	miR-183	miR-96	miR-182	miR-146a	miR-125b	miR-100	miR-141	miR-107	miR-130b	miR-103	Cel-miR-39-3p (RNA extract)	Sp6 (cDNA norm)	Sp3 (IPC)
1996	G 4+5	14.14	56.56	31.3704	30.2585	30.9076	31.5164	31.5396	30.4676	27.6801	24.0655	32.1054	34.541	32.8737	39.9321	39.3111	34.3254	32.0464	33.2699	33.3777	33.4357	30.6745	33.6627	30.1257	29.8973	24.5306	20.4088
1994	G 4+5	13.34	53.36	31.5479	30.4496	30.6847	31.7423	31.045	30.3857	28.1876	23.8724	31.5186	34.5142	33.7396	34.5541	Undetermined	33.3472	31.7631	31.9891	32.5165	37.8249	30.3925	33.4782	30.152	29.5343	25.002	20.3639
1994	G 4+5	11.58	46.32	32.312	29.21	30.101	29.891	31.448	29.676	28.548	24.991	33.652	32.923	32.643	Undetermined	Undetermined	38.124	34.122	29.802	32.454	Undetermined	30.655	37.203	29.732	28.445	22.917	19.289
2000	G 4+5	15.63	62.52	31.7153	29.7314	30.8127	31.3809	30.861	30.1834	27.2221	24.4126	30.6434	34.1445	33.101	34.7116	34.1092	34.3434	32.0862	32.3424	33.8356	Undetermined	30.3205	33.5316	29.4659	29.4523	24.1791	20.1125
1993	G 4+5	10.69	42.76	32.651	29.259	30.99	30.619	28.768	28.839	27.2	23.418	31.694	33.265	32.458	35.398	35.883	33.946	32.367	32.371	32.82	Undetermined	29.581	34.547	28.998	29.013	23.228	19.397
1994	G 4+5	13.41	53.64	31.636	29.347	30.935	30.657	29.919	28.988	26.993	24.276	34.414	33.204	33.72	33.963	37.656	34.812	32.687	31.71	36.849	Undetermined	30.435	36.776	29.512	28.825	23.149	19.22
1998	G 4+5	12.75	51	29.269	27.338	28.259	28.404	27.325	27.151	24.676	20.702	31.574	33.242	33.958	36.81	Undetermined	32.566	29.924	30.954	35.7	Undetermined	27.732	34.034	26.746	28.435	23.1	19.121
1996	G 4+5	11.6	46.4	30.734	28.03	29.929	29.271	28.466	27.766	26.423	22.464	31.769	31.581	34.633	35.101	35.181	34.684	31.599	31.935	34.184	Undetermined	29.173	33.907	28.256	29.28	23.442	19.735
1999	G 4+5	10.67	42.68	30.072	27.812	29.762	29.12	28.489	27.405	25.151	21.36	32.721	32.791	33.693	38.286	Undetermined	34.705	30.873	32.509	36.188	37.329	28.327	33.783	27.745	28.267	22.602	19.118
1995	G 4+5	13.78	55.12	30.804	28.769	29.955	29.735	29.529	28.636	26.667	24.327	33.657	33.499	33.883	39.033	Undetermined	39.448	32.912	31.545	34.002	Undetermined	29.926	35.93	28.392	28.587	22.777	19.592
2000	G 4+5	18.59	74.36	31.828	31.075	32.294	32.12	31.055	30.755	28.805	25.065	31.016	32.738	33.929	34.56	37.033	33.37	34.686	34.958	28.862	Undetermined	30.983	32.094	30.274	29.652	23.585	20.456
2002	G 4+5	14.75	59	31.956	28.54	32.259	32.196	28.925	29.622	27.449	24.841	32.955	33.174	34.594	39.131	Undetermined	37.473	31.78	32.835	36.224	Undetermined	31.488	36.633	29.978	31.78	22.725	20.172
1993	G 4+5	17.01	68.04	31.799	28.838	31.409	31.167	28.972	28.839	26.12	22.164	29.666	31.257	32.914	33.603	31.911	37.421	31.878	30.263	33.718	35.572	29.966	30.73	29.454	30.622	23.633	20.4
1988	G 4+5	14.04	56.16	35.432	31.994	33.078	33.964	33.34	32.955	30.022	29.371	34.463	34.975	32.974	36.724	Undetermined	33.617	35.627	34.976	30.676	Undetermined	32.729	35.486	32.6	30.99	26.215	20.729
1999	G 4+5	14.83	59.32	30.382	26.906	30.005	29.52	26.996	26.935	25.798	21.665	28.882	30.841	34.839	38.575	38.801	34.574	30.285	32.765	38.388	39.012	28.772	33.372	27.731	31.238	22.7	21.538
2003	G 4+5	14.26	57.04	31.596	28.866	29.743	29.625	28.638	28.384	26.366	22.739	30.989	33.017	34.904	37.309	36.33	Undetermined	32.213	32.074	35.19	Undetermined	29.338	34.512	28.427	29.136	21.884	19.541
2000	G 4+5	13.99	55.96	32.671	30.941	31.266	31.546	29.677	29.549	27.966	26.028	30.204	33.778	35.395	34.431	Undetermined	33.805	33.88	33.115	34.538	Undetermined	30.941	33.235	30.442	30.222	26.382	20.656
1998	G 4+5	14.83	59.32	33.111	29.731	32.618	31.407	30.618	30.44	28.437	26.764	33.269	37.129	34.418	38.954	Undetermined	35.641	33.541	32.281	35.823	Undetermined	31.689	37.194	30.527	30.853	23.044	20.763
1994	G 4+5	14.69	58.76	33.15	30.754	31.548	31.126	31.168	30.738	28.323	24.974	31.739	31.901	32.404	36.33	Undetermined	39.649	33.859	34.289	32.969	33.772	30.912	33.298	30.504	30.926	24.408	21.579
2003	G 4+5	12.38	49.52	32.838	30.157	31.73	32.085	30.23	29.488	28.043	25.927	33.739	36.579	33.849	32.91	Undetermined	Undetermined	33.414	32.83	31.555	32.938	30.994	33.142	29.984	30.028	25.88	20.574
1997	G 4+5	15.71	62.84	33.085	30.872	33.455	33.888	32.131	31.704	30.719	27.555	33.693	33.871	33.81	37.565	Undetermined	35.299	32.555	33.876	35.38	Undetermined	31.452	34.652	31.392	32.187	24.277	20.801
1995	G 4+5	11.5	46	34.609	32.046	32.985	32.578	31.798	32.83	29.446	27.658	33.324	33.821	34.64	32.744	33.982	33.592	34.954	33.08	34.127	35.529	33.433	36.366	32.467	30.975	25.969	20.865
1993	G 4+5	14.83	59.32	32.389	29.66	31.344	31.325	29.674	29.764	27.613	24.011	31.379	34.771	33.867	35.311	38.255	33.914	31.23	33.264	32.378	Undetermined	30.536	31.761	30.116	31.139	25.921	20.686
1994	G 4+5	14.35	57.4	34.275	31.444	32.97	32.079	31.86	31.657	29.633	26.704	35.745	35.404	33.563	35.581	36.272	33.909	35.12	34.643	34.769	Undetermined	31.708	33.993	31.843	30.182	25.919	20.534
1995	G 4+5	16.17	64.68	30.446	28.754	29.579	29.155	28.681	27.958	26.636	22.857	29.482	32.4	33.513	34.181	35.12	32.877	32.324	31.492	36.566	34.245	28.763	34.715	28.311	28.876	21.923	19.381
1996	G 4+5	12.09	48.36	33.175	30.283	32.423	32.877	30.659	30.314	28.963	26.806	31.835	33.227	33.491	33.73	35.45	33.652	35.288	32.425	35.628	Undetermined	31.759	35.513	30.836	30.766	26.476	20.988
1997	G 4+5	12.81	51.24	32.774	31.203	31.507	31.674	30.148	29.769	28.598	27.21	33.441	32.776	35.481	35.399	34.707	38.078	34.578	34.573	33.806	Undetermined	31.964	34.328	30.765	30.468	26.6	21.214
2000	G 4+5	13.59	54.36	32.522	30.496	31.732	31.852	29.368	29.501	28.937	26.242	34.105	32.019	35.326	Undetermined	35.129	32.525	34.051	33.177	33.743	33.881	Undetermined	31.848	Undetermined	30.773	26.402	20.834
2003	G 4+5	16.26	65.04	32.031	29.923	31.375	31.369	30.672	30.31	27.527	24.552	29.205	30.897	35.553	33.589	35.57	33.405	32.756	33.44	32.567	33.251	30.152	31.551	29.968	30.246	23.579	20.658
2003	G 4+5	14.38	57.52	34.681	32.441	33.654	32.998	33.117	32.484	30.031	28.66	33.845	34.645	35.844	37.8	Undetermined	Undetermined	35.803	35.811	36.607	33.652	33.349	34.23	32.261	30.747	26.061	20.893
1992	G 4+5	13.1	52.4	31.988	30.206	31.197	31.077	29.872	29.527	27.287	23.669	33.597	38.3	35.573	35.174	36.722	39.06	30.968	32.749	33.54	Undetermined	28.793	32.204	29.276	30.187	25.509	20.477
1999	G 4+5	17.08	68.32	32.068	29.872	30.81	30.391	30.096	30.335	27.427	24.197	32.63	33.878	33.808	33.328	Undetermined	Undetermined	30.315	32.481	32.883	38.143	29.417	33.288	29.668	30.546	23.856	20.25
1996	G 4+5	15.47	61.88	33.525	31.173	32.229	32.012	30.844	30.871	28.961	27.056	32.337	35.461	33.229	39.702	Undetermined	33.518	33.51	33.76	37.567	Undetermined	31.985	34.639	30.809	30.756	26.329	20.748
2003	G 4+5	15.51	62.04	31.897	28.528	29.876	29.771	28.31	28.417	25.66	23.07	29.959	32.795	33.222	32.618	31.556	32.309	28.845	32.908	33.359	Undetermined	29.248	30.857	28.761	30.444	25.75	20.222
1996	G 4+5	16.55	66.2	32.28	28.912	31.759	31.377	30.334	29.721	27.837	24.491	32.143	32.887	32.814	39.343	Undetermined	Undetermined	32.377	32.355	36.944	Undetermined	31.11	36.006	29.567	31.684	23.027	20.487
1996	G 4+5	16.86	67.44	33.076	30.832	32.152	31.794	31.387	30.753	28.335	25.479	33.123	34.025	33.853	34.286	Undetermined	37.789	33.35	32.716	35.402	Undetermined	30.863	33.309	30.231	30.414	26.128	20.663
1995	G 4+5	13.08	52.32	33.153	30.765	32.358	32.01	30.605	30.907	28.825	26.218	32.684	33.24	34.24	33.332	33.936	35.371	32.277	33.058	Undetermined	Undetermined	31.571	35.78	30.629	30.874	26.33	20.46
1996	G 4+5	16.25	65	34.279	30.822	32.885	32.113	32.054	30.9	28.514	26.191	34.308	34.768	34.177	33.784	Undetermined	Undetermined	32.898	32.475	32.576	Undetermined	31.236	34.671	30.541	30.714	26.126	21.58
1994	G 4+5	16.81	67.24	32.192	31.121	31.712	30.945	31.258	30.441	28.384	25.344	32.192	32.557	32.138	34.222	35.958	Undetermined	34.514	33.239	34.587	Undetermined	31.154	33.387	30.357	29.871	23.58	20.864
1991	G 4+5	15.36	61.44	32.538	27.642	29.878	30.637	30.06	29.541	26.667	24.808	32.623	33.374	33.718	34.906	33.121	37.307	32.256	33.094	33.827	33.296	28.642	32.793	28.45	30.481	23.505	20.984
1996	G 4+5	15.2	60.8	31.402	28.658	29.95	29.564	28.772	28.728	26.361	22.694	31.753	33.971	32.154	Undetermined	Undetermined	Undetermined	32.198	30.29	38.362	Undetermined	30.017	35.256	28.446	29.289	22.758	21.019
1991	G 4+5	16.09	64.36	33.009	28.888	30.194	31.55	30.386	31.226	26.422	23.892	32.868	35.459	31.557	32.019	34.287	32.875	32.182	31.859	32.333	33.417	29.133	32.76	29.8	29.981	22.408	20.244
1992	G 4+5	11.98	47.92	34.092	32.39	32.547	31.777	33.54	32.203	30.078	27.263	34.669	36.931	33.885	35.942	37.225	36.876	34.532	37.057	36.766	Undetermined	32.248	Undetermined	31.703	30.663	24.036	20.436
1995	G 4+5	16.22	64.88	32.911	29.957	31.427	32.009	31.504	30.554	28.149	24.472	35.156	34.559	33.374	Undetermined	Undetermined	38.411	34.382	29.964	37.219	Undetermined	31.623	36.759	30.282	29.847	22.716	20.492
1997	G 4+5	13.84	55.36	32.523	27.938	30.237	31.057	29.798	29.807	27.402	23.393	32.319	31.96	33.574	35.697	35.424	Undetermined	31.581	31.853	31.954	33.762	29.708	32.864	29.014	30.433	23.138	21.216
2001	G 4+5	15.52	62.08	31.582	29.339	30.396	30.507	29.385	28.301	26.839	22.717	32.433	33.526	33.352	Undetermined	36.613	Undetermined	32.779	32.613	36.588	38.631	30.321	34.86	28.596	29.838	22.423	20.186
1994	G 4+5	15.47	61.88	31.711	28.399	29.785	30.954	30.142	30.037	26.993	24.137	34.202	33.603	35.149	31.648	Undetermined	34.259	32.642	31.232	32.476	Undetermined	28.804	34.4	29.605	29.978	23.639	20.726
1993	G 4+5	14.5	58	33.224	31.227	31.431	31.174	32.116	31.186	28.353	26.007	35.646	34.294	33.761	Undetermined	36.683	33.007	32.45	34.776	35.419	34.199	30.88	33.346	30.495	29.932	23.87	20.698
1993	G 4+5	17.71	70.84	30.084	27.126	29.164	28.783	27.913	27.323	25.297	21.59	31.238	33.222	33.478	36.488	34.931	37.026	30.361	30.52	35.083	35.198	28.11	32.48	27.011	28.891	21.879	19.762
1991	G 4+5	14.68	58.72	38.089	34.596	34.906	34.887	37.25	34.57	32.46	31.808	32.166	33.187	35.164	35.625	Undetermined	Undetermined	Undetermined	33.486	Undetermined	Undetermined	35.161	Undetermined	39.014	30.979	23.252	20.49
2000	G 3	13.91	55.64	31.3241	29.768	30.9779	31.3633	31.1926	30.1901	28.1389	24.9286	32.0011	32.0148	33.4863	32.4103	33.8191	33.6917	31.1102	32.915	31.9636	Undetermined	30.4691	33.6985	30.2021	29.8431	24.338	20.2638
2000	G 3	15.49	61.96	26.863	23.431	25.653	25.432	21.797	21.825	20.735	14.871	29.622	30.709	32.178	32.172	31.965	31.979	26.311	28.624	31.692	32.843	23.425	28.706	23.26	27.914	22.336	19.085
1987	G 3	16.19	64.76	29.5599	26.9891	28.8466	29.499	27.6517	27.4141	24.886	20.8533	29.4585	32.1489	33.9618	32.5253	32.826	32.5098	28.8667	30.202	32.9199	33.5948	27.7623	30.8628	27.4782	29.5201	24.2471	20.449
2004	G 3	13.94	55.76	29.8382	27.1354	29.1362	29.7052	28.192	27.8331	24.4558	23.3712	33.525	33.2157	34.5456	31.163	34.9968	34.008	28.8048	31.618	32.9913	33.4802	28.2498	32.1693	27.7001	29.6861	24.3872	20.3614
2004	G 3	12.12	48.48	31.525	24.435	27.766	27.915	24.667	24.498	20.819	17.949	31.267	31.211	33.386	35.235	34.478	35.999	28.563	29.621	34.862	34.132	26.955	31.875	26.469	29.007	24.441	19.544
1986	G 3	10.27	41.08	27.879	23.559	26.328	26.531	23.323	23.316	21.301	16.682	29.486	30.623	33.617	36.298	34.686	34.784	26.885	30.44	35.414	33.827	25.233	29.75	24.622	29.132	22.891	19.422
2001	G 3	11.74	46.96	29.6804	26.2117	28.9048	29.1539	26.7666	26.8344	23.5067	19.7687	31.3674	32.0091	33.3537	31.9683	33.33	34.2042	27.9843	31.5584	33.1951	31.5046	27.367	30.7017	26.9773	29.9829	24.3079	20.6254
1984	G 3	13.81	55.24	32.197	30.209	30.73	31.675	31.492	29.891	27.612	24.698	31.571	34.676	33.76	Undetermined	Undetermined	37.259	33.002	31.51	31.88	Undetermined	30.353	36.872	29.764	28.005	22.641	19.012
1988	G 3	11.96	47.84	30.948	27.572	30.168	29.288	29.47	28.657	25.024	23.441	32.263	31.78	33.306	Undetermined	Undetermined	Undetermined	30.335	30.387	35.124	Undetermined	29.683	32.809	28.251	28.563	23.08	19.236
1988	G 3	17.8	71.2	32.1443	30.7373	31.8259	31.6955	32.0354	31.0323	28.3193	24.7841	32.5891	34.447	33.5069	33.6372	34.7124	Undetermined	32.4158	32.5063	31.8036	Undetermined	31.3478	33.5005	30.7977	29.6521	24.3069	20.3691
1988	G 3	13.01	52.04	34.696	32.325	33.146	33.563	32.787	31.612	30.304	30.068	32.407	33.352	33.811	34.124	Undetermined	Undetermined	39.094	34.392	38.602	38.2	32.749	Undetermined	32.357	30.261	25.878	20.683
1988	G 3	16	64	31.509	30.53	31.642	30.809	30.711	30.852	28.686	25.88	32.725	34.874	37.146	Undetermined	Undetermined	Undetermined	34.939	33.566	35.65	Undetermined	30.755	37.458	30.233	28.434	21.654	19.599
1988	G 3	13.27	53.08	33.33	30.959	31.413	32.245	30.4	29.493	28.518	25.961	32.417	34.332	34.783	35.169	34.602	32.806	34.707	35.11	33.477	Undetermined	31.754	34.57	30.411	30.46	26.192	20.335
1988	G 3			35.045	31.503	32.854	32.544	33.334	32.159	29.264	28.918	33.458	33.925	33.768	37.24	Undetermined	35.583	34.528	35.513	35.339	Undetermined	31.983	Undetermined	31.835	30.84	26.142	20.95
1989	G 3	13.85	55.4	33.284	31.267	32.615	32.068	31.236	31.104	29.256	27.403	34.783	35.528	34.288	35.544	34.881	33.863	35.165	33.489	30.842	Undetermined	31.732	34.422	31.971	30.67	25.997	20.413
1989	G 3	14.88	59.52	32.999	31.309	33.028	33.185	31.678	31.872	30.428	27.796	34.14	35.115	32.607	32.699	Undetermined	Undetermined	32.565	36.873	33.88	Undetermined	33.092	34.404	31.923	32.977	24.558	20.964
1990	G 3	17.8	71.2	32.123	30.598	31.364	31.294	30.408	30.137	26.767	22.699	33.314	35.532	34.238	38.816	Undetermined	Undetermined	32.756	33.095	32.024	Undetermined	30.719	33.229	30.146	29.343	23.893	20.585
1990	G 3	11.84	47.36	36.131	32.974	36.294	34.805	34.723	33.436	32.092	27.484	33.483	32.997	36.87	36.107	Undetermined	Undetermined	37.09	35.106	35.394	Undetermined	34.389	36.44	34.05	30.734	26.49	21.157
1991	G 3	13.09	52.36	35.007	32.837	34.196	34.645	34.419	32.947	32.03	30.221	35.152	34.737	34.304	34.756	35.843	32.912	35.592	34.337	Undetermined	Undetermined	33.978	38.722	33.021	32.036	24.046	20.932
1991	G 3	15.01	60.04	33.278	32.055	32.671	32.111	32.9	31.87	28.859	27.907	33.335	34.007	32.893	35.555	Undetermined	34.151	35.946	34.242	36.496	34.864	31.945	34.476	30.98	30.184	23.973	20.891
1991	G 3	14.65	58.6	32.992	29.651	30.955	30.93	30.661	29.317	26.923	23.591	33.823	33.707	33.765	36.024	35.523	30.161	31.195	32.744	32.554	35.561	29.352	33.26	28.769	31.128	26.828	21.721
1991	G 3	14.21	56.84	35.064	30.722	32.451	32.099	33.021	30.826	27.603	26.382	32.824	34.606	33.695	38.327	Undetermined	34.388	33.293	35.407	36.853	Undetermined	30.311	35.019	30.337	31.224	27.044	23.081
1991	G 3	15.35	61.4	32.698	30.839	31.597	31.313	31.458	30.978	29.131	27.199	33.674	33.821	32.87	31.832	Undetermined	32.626	32.597	30.412	32.966	Undetermined	30.454	35.417	30.497	30.758	23.728	20.027
1994	G 3	13.94	55.76	33.176	29.869	32.406	31.539	29.936	29.382	27.726	23.707	34.64	34.29	33.666	37.862	Undetermined	33.455	32.368	32.223	33.142	Undetermined	29.68	32.811	29.507	31.905	27.574	21.54
1994	G 3	15.69	62.76	30.526	28.532	29.779	29.283	28.852	28.359	26.011	22.208	30.315	33.12	33.45	35.943	Undetermined	32.582	31.413	31.333	35.44	34.83	28.973	34.602	28.192	27.676	21.426	18.934
1994	G 3	16.12	64.48	32.354	29.853	31.464	30.996	29.58	29.713	28.01	24.739	33.47	31.929	33.749	35.327	38.1	32.551	31.349	32.596	34.2	Undetermined	31.05	32.379	30.018	30.731	26.487	21.387
1994	G 3	13.48	53.92	32.303	29.73	30.789	30.793	29.629	28.925	27.709	23.083	32.697	32.852	34.371	35.331	32.519	31.485	30.823	32.529	31.517	39.837	29.186	31.877	29.226	30.206	25.628	20.154
1994	G 3	13.47	53.88	32.936	29.925	31.812	32.412	31.372	31.04	28.804	26.136	35.461	32.383	35.459	35.12	Undetermined	31.4	31.513	36.297	35.208	Undetermined	30.71	33.481	30.723	31.981	24.027	21.041
1994	G 3	12.86	51.44	33.018	29.087	30.775	31.424	28.578	28.533	26.539	22.847	31.267	31.011	34.576	34.937	35.458	38.954	31.702	32.982	32.551	34.714	30.653	31.895	30.213	30.897	26.336	21.473
1994	G 3	12.22	48.88	33.31	30.074	31.033	30.833	29.892	29.257	26.972	24.182	33.239	33.209	33.902	32.321	34.84	32.593	30.834	33.252	32.686	Undetermined	29.979	34.569	29.428	31.226	27.309	21.928
1994	G 3	15.02	60.08	31.2	27.308	29.905	30.129	26.968	27.09	25.06	20.944	32.168	31.286	34.173	32.275	33.635	34.952	28.355	31.466	32.79	33.771	27.799	29.546	27.849	30.552	26.376	21.104
1994	G 3	16.84	67.36	30.47	25.752	29.81	29.322	26.786	27.166	24.275	20.663	29.942	31.49	34.287	39.877	37.609	38.024	29.785	31.762	35.367	Undetermined	28.821	33.503	27.793	31.109	22.272	20.395
1995	G 3	12.76	51.04	32.17	29.787	30.47	31.637	29.771	29.121	27.527	24.818	33.715	34.907	34.445	32.545	35.441	33.331	34.253	34.158	35.399	35.586	30.976	32.555	29.667	31.503	26.014	20.998
1995	G 3	5.98	23.92	33.483	31.877	34.041	32.792	31.862	31.797	29.093	26.617	35.559	36.57	34.29	36.678	Undetermined	39.494	35.19	33.99	34.51	Undetermined	31.968	34.745	31.681	32.039	24.059	20.631
1995	G 3	19.81	79.24	33.051	30.398	32.597	31.681	30.791	30.396	27.547	24.536	32.642	34.912	35.196	37.168	34.321	34.221	32.312	33.515	32.95	Undetermined	30.982	33.72	30.96	30.494	25.988	20.755
1995	G 3	12.04	48.16	32.261	28.263	30.823	30.661	26.662	27.912	26.07	20.072	33.667	32.988	35.545	32.102	33.644	33.117	29.876	32.892	32.293	33.851	29.196	30.622	29.207	30.319	25.488	20.432
1995	G 3	17.58	70.32	31.42	28.147	29.692	30.352	29.071	28.583	26.568	23.644	29.505	31.921	35.197	32.928	33.315	32.396	32.838	32.261	29.287	37.542	28.757	32.746	28.968	30.343	23.811	21.17
1995	G 3	13.83	55.32	32.093	29.958	31.843	30.863	30.125	30.146	28.645	24.882	33.277	33.001	33.738	36.495	Undetermined	38.603	31.896	33.278	33.986	36.487	30.204	31.978	30.725	30.425	23.452	20.59
1996	G 3	15.7	62.8	33.043	31.361	31.938	32.195	32.314	32.034	28.75	27.342	33.336	32.584	33.145	35.212	34.151	33.446	34.746	33.654	35.391	Undetermined	31.888	34.687	30.683	30.188	24.119	20.675
1996	G 3	18.58	74.32	31.42	29.188	29.662	29.865	29.248	28.258	26.397	22.476	35.607	33.514	31.638	34.698	Undetermined	37.877	33.996	32.35	38.771	Undetermined	29.489	34.577	28.361	29.542	22.46	20.263
1996	G 3	18.25	73	32.196	30.994	32.634	31.503	30.868	31.448	29.7	28.063	32.542	33.886	34.432	39.512	Undetermined	34.16	32.18	34.885	37.634	Undetermined	30.747	34.931	30.454	32.339	24.812	21.661
1996	G 3	13.88	55.52	29.961	27.52	29.148	29.197	26.998	26.695	24.852	20.249	28.701	32.267	29.995	35.694	33.938	Undetermined	30.54	31.233	30.454	38.357	28.753	32.454	27.338	30.083	22.988	20.354
1998	G 3	15.59	62.36	32.188	25.931	27.913	29.77	25.061	25.514	24.088	18.339	33.284	30.852	33.958	33.71	31.716	32.783	30.577	31.145	34.634	31.995	26.429	30.772	27.373	31.222	24.516	21.707
1998	G 3	19.43	77.72	34.185	28.887	30.77	31.658	31.165	30.139	27.601	24.516	31.11	32.776	33.921	37.1	Undetermined	33.44	33.511	33.591	33.576	35.703	30.297	34.916	30.277	31.366	23.749	21.844
1998	G 3	16.58	66.32	30.286	27.457	29.209	29.376	27.55	28.021	25.194	21.44	31.665	32.123	33.414	33.454	32.174	30.528	28.277	31.96	32.439	32.611	27.164	29.986	27.84	30.053	23.539	20.228
1999	G 3	15.27	61.08	30.871	24.488	27.37	29.182	26.211	26.559	22.202	19.325	29.551	30.239	34.535	34.825	34.423	31.942	29.473	31.296	33.273	33.612	26.806	30.928	27.048	31.535	24.153	20.903
1999	G 3	18.07	72.28	32.358	26.159	29.416	30.244	27.517	28.009	24.896	21.994	30.243	31.216	32.438	36.353	33.584	32.963	30.712	32.269	33.347	33.242	28.093	31.881	27.874	31.341	25.541	22.258
1999	G 3	18.2	72.8	31.436	24.676	28.075	29.496	25.996	26.45	23.051	19.75	28.502	30.351	32.665	33.669	33.008	31.119	29.382	31.491	32.82	33.296	26.765	30.338	27.268	31.151	25.145	22.339
1999	G 3	16.36	65.44	29.736	26.595	28.718	28.074	25.433	25.247	23.509	18.807	29.991	29.879	32.227	31.478	30.779	31.904	30.276	32.766	31.511	32.166	26.56	28.62	26.625	30.566	24.093	21.176
1999	G 3	15.74	62.96	30.635	25.698	28.605	29.882	27.336	27.8	24.113	21.198	29.609	31.897	35.122	32.704	32.264	32.137	29.764	30.797	33.308	35.644	26.815	30.971	27.706	30.078	22.91	19.736
1996	BPH	14.91	59.64	30.4466	29.7955	30.4575	30.3575	30.0455	29.2873	27.0748	24.1986	32.7886	34.1076	32.1679	39.2369	35.6813	34.048	31.2726	32.3685	32.5288	34.2289	30.0275	33.5612	28.6807	29.4688	24.2308	20.3742
2000	BPH	16.63	66.52	31.3394	29.2023	30.8241	31.4466	30.2429	29.5329	26.9028	22.047	31.8906	32.3634	33.8692	33.4441	34.3856	33.6238	31.1309	32.4987	33.3521	Undetermined	29.5698	33.6299	29.1038	29.5205	23.9621	19.9234
1997	BPH	14.7	58.8	30.6863	27.8237	29.7665	29.9855	29.5481	28.6016	25.1661	21.9538	32.4872	32.8547	32.6019	34.1343	Undetermined	Undetermined	28.966	31.888	32.4205	31.9747	28.4355	31.8785	28.1816	29.3202	24.3758	20.4363
1997	BPH	11.9	47.6	30.9128	28.7899	30.5977	30.425	29.0538	28.8193	26.574	20.3105	30.8416	31.9338	32.365	32.6347	33.434	34.4034	29.3068	31.7958	34.1265	35.6566	28.7506	31.8823	28.8198	30.2064	24.4146	20.1573
2000	BPH	12.03	48.12	30.3552	27.9646	29.9581	29.7072	29.0197	28.2952	25.1578	21.5088	31.428	31.293	32.8139	35.5652	33.861	35.545	28.3356	33.5261	33.6258	32.802	28.4267	31.4174	27.9634	30.6704	24.7292	20.6495
2000	BPH	13.2	52.8	Undetermined	28.9783	31.931	31.0235	28.762	28.6729	25.851	21.0971	30.9723	32.7652	34.763	36.4244	36.51	33.2441	30.8843	32.2951	32.2807	33.6583	29.2249	32.7877	29.1835	30.3244	25.0008	20.7639
2000	BPH	12.88	51.52	31.433	27.269	30.024	29.538	28.74	27.892	25.215	19.621	31.429	31.686	35.617	37.071	36.235	37.254	30.009	30.917	35.866	Undetermined	28.263	32.779	28.114	28.931	23.224	19.306
1995	BPH	12.46	49.84	29.9916	28.2454	29.8681	30.0413	28.9966	28.9008	26.1744	22.4357	32.2817	33.3165	32.7389	34.3535	32.8861	33.369	30.183	32.0326	32.61	Undetermined	28.9773	33.2627	28.5347	30.1473	24.6881	20.5973
2000	BPH	13.96	55.84	29.262	25.543	27.852	27.435	26.858	26.371	23.484	20.36	31.383	31.89	32.426	36.708	39.142	35.094	28.537	30.323	34.25	35.174	26.983	31.913	26.174	28.633	23.554	19.961
2000	BPH	13.69	54.76	29.632	25.952	28.625	27.949	26.95	26.344	24.124	20.416	32.573	30.848	32.894	39.892	Undetermined	35.157	28.692	30.857	33.377	Undetermined	26.912	32.658	25.851	29.402	23.267	19.666
1993	BPH	14.06	56.24	33.208	30.852	31.674	32.029	30.686	29.842	29.045	26.473	33.283	35.592	34.901	33.987	Undetermined	33.571	35.312	32.947	32.457	33.631	31.694	34.58	31.161	31.236	26.809	21.157
1998	BPH	17.23	68.92	32.191	30.724	31.051	31.022	31.275	30.366	27.931	25.593	33.984	32.706	33.431	36.633	32.894	38.756	34.279	34.079	31.428	Undetermined	30.869	33.87	30.322	30.527	23.995	20.84
1996	BPH	22.68	90.72	34.559	32.843	33.483	33.352	31.903	32.793	29.558	26.729	33.626	33.709	34.659	39.461	35.555	38.445	34.885	35.003	38.806	33.764	33.46	34.5	32.458	31.313	26.33	20.854
1994	BPH	13.53	54.12	31.04	27.064	30.221	30.125	27.327	27.004	25.696	22.957	32.556	30.727	33.14	33.928	38.746	33.527	30.163	33.447	31.885	Undetermined	28.741	30.557	28.105	31.237	26.801	20.921
1997	BPH	15.44	61.76	31.706	26.947	30.199	30.029	27.4	27.931	25.14	22.877	31.572	31.704	34.377	34.353	34.66	32.805	28.888	33.445	33.859	32.438	29.062	30.908	28.193	30.672	26.439	21.146
1996	BPH	12.41	49.64	33.087	29.022	32.684	32.038	30.336	31.111	29.136	26.527	32.886	33.014	34.725	32.469	Undetermined	35.703	31.22	34.502	35.004	Undetermined	30.103	33.713	30.124	32.878	24.806	21.289
1997	BPH	14.54	58.16	31.896	29.063	31.15	31.291	28.895	28.616	27.647	24.138	32.878	32.196	34.198	33.721	35.325	35.858	32.449	33.169	33.444	33.873	30.306	31.649	29.715	30.212	26.809	20.987
1994	BPH	14.31	57.24	31.198	27.466	30.102	29.964	28.141	28.57	25.949	23.622	30.716	31.851	33.23	35.527	32.867	32.722	29.936	33.097	30.128	32.529	29.136	30.647	28.771	30.805	26.129	21.04
1996	BPH	16.43	65.72	32.295	30.479	31.428	31.775	28.769	28.65	28.848	21.629	32.479	31.555	35.205	34.492	34.504	32.742	33.647	32.857	31.343	33.586	29.429	30.601	29.655	30.13	25.959	20.849
1991	BPH	14.9	59.6	31.872	30.784	31.783	31.348	30.43	30.555	27.546	24.027	33.831	32.714	35.15	34.431	37.364	33.856	33.663	31.034	34.434	Undetermined	31.13	31.777	30.568	30.763	24.075	20.879
1996	BPH	15.2	60.8	31.795	26.576	29.902	30.258	27.464	28.262	23.91	22.518	28.764	31.352	33.745	32.468	33.57	31.257	29.437	33.628	33.727	31.764	29.243	30.65	28.505	30.928	26.874	20.825
1996	BPH	11.78	47.12	33.869	31.791	32.798	32.789	32.134	30.894	29.969	27.027	33.721	37.664	35.547	33.237	Undetermined	34.168	35.213	33.822	32.869	Undetermined	33.308	34.46	31.747	30.991	26.608	21.111
1997	BPH	11.19	44.76	34.386	32.155	34.637	34.124	34.69	33.09	30.726	28.173	34.251	37.136	34.686	36.4	Undetermined	Undetermined	35.187	35.346	35.263	Undetermined	32.215	35.474	32.896	30.263	25.735	20.466
1995	BPH	13.58	54.32	30.713	28.917	30.267	29.602	29.268	28.577	26.795	23.125	35.302	35.608	34.139	Undetermined	Undetermined	37.669	32.205	31.817	33.672	35.521	30.338	35.498	28.679	28.454	22.097	19.821
1992	BPH	12.79	51.16	34.408	31.97	33.894	32.434	32.499	31.972	29.553	27.148	35.807	38.343	34.412	33.923	Undetermined	33.326	34.116	33.823	38.36	Undetermined	31.911	35.284	32.056	31.443	27.285	22.088
1995	BPH	15.91	63.64	30.574	27.797	31.428	30.751	28.637	29.398	27.905	23.534	31.103	32.724	33.682	36.629	Undetermined	34.259	31.271	33.001	37.029	Undetermined	30.197	34.792	28.708	31.564	22.301	20.145
1995	BPH	14.8	59.2	35.73	32.897	34.995	34.058	34.45	32.75	30.498	27.703	34.989	Undetermined	34.853	34.864	Undetermined	Undetermined	36.782	34.188	31.676	35.966	32.874	Undetermined	32.226	31.047	26.99	21.823
1997	BPH	14.3	57.2	32.667	30.572	31.962	31.013	30.916	30.488	27.86	24.021	34.264	33.824	35.153	35.726	34.317	34.182	32.522	33.691	33.091	33.243	29.756	32.623	30.106	30.328	25.505	20.171
1997	BPH	13.67	54.68	32.681	29.34	30.258	30.379	29.446	29.762	27.207	22.182	33.509	33.18	34.93	33.917	34.213	31.662	30.46	33.461	33.335	36.176	28.881	31.166	28.839	28.816	24.35	20.721
1997	BPH	15.9	63.6	29.222	25.83	27.048	25.765	26.987	26.249	26.891	20.406	32.409	29.15	28.386	36.934	34.155	32.616	29.657	24.385	24.628	32.517	26.087	29.584	26.455	30.97	26.407	21.34
1998	BPH	14.37	57.48	30.362	26.813	28.937	28.739	26.533	27.111	25.199	21.742	32.603	34.181	32.486	32.202	31.333	29.6	28.498	32.321	31.864	32.598	27.68	30.575	27.447	30.812	26.288	20.214
1998	BPH	15.64	62.56	30.816	28.362	30.204	29.653	28.363	28.294	25.825	21.922	32.906	33.162	33.865	38.753	37.488	33.752	31.83	31.967	30.713	35.473	29.168	34.109	28.495	29.411	21.672	19.775
1998	BPH	14.42	57.68	31.807	28.715	30.298	29.758	29.088	29.242	26.338	22.504	34.941	32.792	34.37	34.512	34.104	31.68	30.411	33.199	34.533	32.968	29.152	32.146	28.978	30.587	24.383	20.672
1997	BPH	19.19	76.76	32.176	30.29	32.111	31.745	30.448	30.19	26.632	24.43	31.721	32.132	31.633	34.41	34.763	32.81	33.972	33.104	34.003	Undetermined	30.653	32.136	30.282	Undetermined	23.952	20.753
1998	BPH	14.37	57.48	32.561	29.545	31.664	31.254	29.183	29.766	27.552	23.646	33.194	34.361	33.24	33.019	34.533	33.475	31.932	33.015	34.66	36.721	30.529	33.164	29.646	30.837	26.758	20.728
1996	BPH	13.93	55.72	31.606	28.143	32.612	32.008	28.748	29.736	27.685	24.842	30.896	35.759	34.747	34.378	35.668	35.694	31.576	33.342	35.619	Undetermined	30.473	36.378	29.706	32.353	22.819	20.926
1994	BPH	14.83	59.32	29.513	26.819	28.656	28.712	27.818	26.948	24.673	20.31	30.685	33.621	31.768	37.641	34.923	32.721	29.352	32.191	34.71	34.58	28.008	32.599	27.278	29.827	22.124	19.956
1995	BPH	16.22	64.88	31.821	30.304	31.037	30.669	29.814	29.273	27.633	23.94	33.42	35.157	34.706	32.887	32.582	32.456	33.738	32.879	33.402	Undetermined	29.659	31.968	29.482	30.428	22.884	20.181
1995	BPH	22.95	91.8	33.124	28.098	31.115	31.986	30.735	30.194	26.842	21.847	32.429	33.247	34.998	32.701	Undetermined	36.558	32.233	32.414	32.865	35.645	29.429	32.954	29.706	31.121	24.346	21.873
1994	BPH	18.67	74.68	29.733	26.021	28.459	28.275	27.443	26.531	24.512	20.434	31.833	32.627	31.366	35.49	35.346	33.146	29.38	31.159	33.949	Undetermined	28.128	32.219	26.781	29.495	22.406	20.891
1995	BPH	14.91	59.64	32.311	25.755	30.569	29.917	27.177	28	25.688	22.908	29.148	32.812	33.356	35.975	Undetermined	34.091	28.865	32.234	32.8	39.425	28.822	35.518	28.119	31.354	22.758	19.784
1994	BPH	14.72	58.88	33.313	29.969	32.601	32.661	30.57	31.988	29.777	26.189	35.177	33.408	33.474	37.005	Undetermined	Undetermined	31.544	34.455	36.674	33.022	31.436	35.466	31.234	32.136	24.141	21.167
1995	BPH	15.29	61.16	33.456	29.116	30.788	31.769	30.905	30.715	27.656	25.541	31.213	33.49	34.284	35.52	Undetermined	32.654	33.34	31.967	35.318	Undetermined	30.386	34.777	29.841	31.183	24.218	21.452
1995	BPH	12.7	50.8	33.951	27.587	30.624	31.323	30.065	29.802	26.11	24.184	32.929	33.348	33.594	35.335	34.92	34.8	31.911	32.278	36.493	34.237	28.475	33.706	28.984	32.196	24.104	21.859
2004	BPH	16.15	64.6	31.271	28.781	30.918	30.25	30.071	29.607	27.01	24.13	32.643	31.803	33.916	31.7	32.886	34.124	31.819	32.449	31.865	34.208	29.628	32.366	28.989	30.817	24.332	20.897
1994	BPH	17.12	68.48	30.019	27.279	28.952	28.639	28.193	27.425	24.672	21.206	32.891	32.015	31.136	35.952	Undetermined	36.772	30.558	32.934	35.411	34.092	28.581	33.774	27.465	29.248	22.3	19.761
2004	BPH	12.66	50.64	31.761	27.956	29.118	29.276	28.524	28.246	25.536	21.995	34.198	35.83	32.672	37.729	Undetermined	38.073	31.159	31.812	35.867	35.485	28.866	34.816	28.335	29.594	22.004	20.192
2004	BPH	17.46	69.84	32.932	31.925	32.347	31.586	32.903	31.489	28.431	27.082	33.177	36.662	33.79	39.268	Undetermined	34.418	34.396	34.266	36.681	Undetermined	31.47	35.515	31.046	30.193	23.92	20.97
2004	BPH	17.15	68.6	31.746	26.421	28.696	30.012	28.528	28.669	25.488	21.644	31.928	34.495	33.281	35.845	33.342	32.514	30.316	32.092	33.161	34.378	27.889	32.894	27.682	30.931	24.259	21.305
2004	BPH	17.93	71.72	32.888	31.601	31.781	31.544	31.62	30.682	28.616	25.575	35.042	33.664	32.736	34.287	Undetermined	31.958	33.821	33.892	33.557	Undetermined	30.607	33.265	30.55	29.737	23.926	20.985
